# Supplementary material for: Systemic Inflammation in Hip Fracture and Osteoarthritis: Insights into Pathways of Immunoporosis
Source: Int J Mol Sci. 2025 Sep 19;26(18):9138. doi: 10.3390/ijms26189138 (PMC12470133; doi:10.3390/ijms26189138)
Supplement: Supplementary file 1 [file ijms-26-09138-s001.zip]

Archive with 1 entries (1 files):
- ijms-3869179-supplementary.pdf
